# Supplementary material for: Unveiling a Novel Source of Resistance to Bacterial Blight in Medicinal Wild Rice, Oryza officinalis
Source: Life (Basel). 2022 Jun 2;12(6):827. doi: 10.3390/life12060827 (PMC9225586; doi:10.3390/life12060827)
Supplement: Supplementary file 1 [file life-12-00827-s001.zip › Supplementary Table S1.xls]

## Sheet: Table S1
Supplementary Table S1: The pedigree information for hybridized material form medicinal wild rice
Generations	F1	BC1F1 and F2	BC2F1	BC3F1
1	F1-1	F1-1-1 (BC1F1 )
2		F1-1-2 (BC1F1 )
3		F1-1-3 (BC1F1 )
4		F1-1-4 (BC1F1 )
5		F1-1-5 (BC1F1 )
6		F1-1-6 (BC1F1 )
7		F1-1-7 (BC1F1 )	FC1-1-7
8	F1-2	F1-2-1 (BC1F1 )
9		F1-2-2 (BC1F1 )
10		F1-2-3 (BC1F1 )
11		F1-2-4 (BC1F1 )
12		F1-2-5 (BC1F1 )
13		F1-2-6 (BC1F1 )
14		1 (BC1F1 )
15		2 (BC1F1 )
16		3 (BC1F1 )
17		4 (BC1F1 )
18		5 (BC1F1 )
19		6 (BC1F1 )
20		7 (BC1F1 )	FC7-1	FD1-1 to FD1-144
21			FC7-2
22			FC7-3
23			FC7-4
24			FC7-5
25			FC7-6
26			FC7-7	FD7-29 to FD7-42
27			FC7-8	FD8-43 and FD8-44
28			FC7-9
29			FC7-10
30			FC7-11
31			FC7-12
32			FC7-13
33			FC7-14
34			FC7-15
35			FC7-16
36			FC7-17
37			FC7-18
38			FC7-19
39			FC7-20
40			FC7-21
41			FC7-22
42			FC7-23	FD7-23
43			FC7-24
44			FC7-25
45			FC7-26
46		8 (BC1F1 )
47		9 (BC1F1 )
48		10 (BC1F1 )
49		11 (BC1F1 )	FC11
50		13 (BC1F1 )
51		15 (BC1F1 )
52		16 (BC1F1 )
53		17 (BC1F1 )
54		18 (BC1F1 )
55		19 (BC1F1 )
56		F2-2 (F2)
57		F2-3 (F2)
58		F2-4 (F2)
59		F2-5 (F2)
