# Supplementary material for: Unveiling a Novel Source of Resistance to Bacterial Blight in Medicinal Wild Rice, Oryza officinalis
Source: Life (Basel). 2022 Jun 2;12(6):827. doi: 10.3390/life12060827 (PMC9225586; doi:10.3390/life12060827)
Supplement: Supplementary file 1 [file life-12-00827-s001.zip › Supplementary Table S2.xls]

## Sheet: Table S2
Suplementary Table S2: Thirty pathogentic strains used in the study and their collection sources.
Sr. No.	Strain name	Source
1	C1	Chinese standard strain race 1
2	C2	Chinese standard strain race 2
3	C3	Chinese standard strain race 3
4	C4	Chinese standard strain race 4
5	C5	Chinese standard strain race 5
6	C6	Chinese standard strain race 6
7	C7	Chinese standard strain race 7
8	C9	Chinese standard strain race 8
9	Y8	Yunnan strong pathogenic bacteria
10	X1	Yunnan strong pathogenic bacteria
11	X6	Yunnan strong pathogenic bacteria
12	X9	Yunnan strong pathogenic bacteria
13	X10	Yunnan strong pathogenic bacteria
14	T7147	International standard strain, Japanese race 2
15	PX099A	Tnternational standard strain, Philippine race 6, (a wide pathogenic spectrum strain)
16	PB	Mutant strain PXO99A
17	HZ	An isolated from indica rice samples collected in Huize, Qujing, Yunnan Province in 2013
18	Hzhj19	An isolated from indica rice samples collected in Huize, Qujing, Yunnan Province in 2013
19	YM1	An isolated from indica rice samples collected in Yimen, Yuxi, Yunnan Province in 2016
20	YM187	An isolated from indica rice samples collected in Yimen, Yuxi, Yunnan Province in 2016
21	YJdp-2	An isolated from indica rice samples collected from Yuanjiang, Yuxi, Yunnan Province in 2017
22	YJws-2	An isolated from indica rice samples collected from Yuanjiang, Yuxi, Yunnan Province in 2017
23	LN44	Wang Chunlian laboratory, Institute of Crop Sciences, Chinese Academy of Agricultural Sciences
24	HAN05-1	Wang Chunlian laboratory, Institute of Crop Sciences, Chinese Academy of Agricultural Sciences
25	HAN08-2	Wang Chunlian laboratory, Institute of Crop Sciences, Chinese Academy of Agricultural Sciences
26	HuB05-4	Wang Chunlian laboratory, Institute of Crop Sciences, Chinese Academy of Agricultural Sciences
27	YuN17-1	Wang Chunlian laboratory, Institute of Crop Sciences, Chinese Academy of Agricultural Sciences
28	YuN18-2	Wang Chunlian laboratory, Institute of Crop Sciences, Chinese Academy of Agricultural Sciences
29	YuN96-11	Wang Chunlian laboratory, Institute of Crop Sciences, Chinese Academy of Agricultural Sciences
30	YuN98-5	Wang Chunlian laboratory, Institute of Crop Sciences, Chinese Academy of Agricultural Sciences
