# Supplementary material for: Unveiling a Novel Source of Resistance to Bacterial Blight in Medicinal Wild Rice, Oryza officinalis
Source: Life (Basel). 2022 Jun 2;12(6):827. doi: 10.3390/life12060827 (PMC9225586; doi:10.3390/life12060827)
Supplement: Supplementary file 1 [file life-12-00827-s001.zip › Supplementary Table S3.xls]

## Sheet: Table S3
Supplementary Table S3: Evaluation of selected 21 genotypes by Inoculation of 30 bacterial strains of Xanthomonas oryzae pv. oryzae
	F1		F2		BC1F1						BC2F1					BC3F1
Number	F1-1	F1-2	F2-3	F2-4	F1-1-1	F1-1-5	F1-2-1	F1-2-4	3	10	FC7-3	FC7-7	FC7-8	FC7-11	FC7-18	FD-3	FD-18	FD-57	FD-82	FD-92	FD-140
C1	R(2.33±0.19)	S(6.15±1.93)	R(5.83±0.94)	R(4.20±1.02)	R(2.60±0.39)	R(3.73±0.38)	R(1.17±0.24)	R(1.53±0.75)	R(3.90±0.42)	R(3.53±0.05)	R(1.47±0.66)	R(3.50±0.71)	R(2.60±0.71)	R(5.20±0.85)	R(0.83±0.24)	S(6.80±0.28)	R(1.53±0.75)	R(3.33±0.47)	R(3.40±0.57)	R(5.90±0.14)	R(3.57±0.42)
C2	R(2.10±0.42)	R(4.73±0.95)	R(3.98±0.54)	R(3.67±1.43)	S(30.67±2.05)	R(2.90±0.14)	R(1.27±0.38)	R(1.57±0.38)	R(3.00±0.71)	R(3.40±0.28)	R(4.43±0.61)	S(6.50±0.71)	R(4.47±0.75)	R(3.53±0.45)	R(4.77±0.33)	R(3.37±0.52)	S(10.27±1.04)	S(6.93±1.64)	S(9.47±1.04)	S(6.67±0.75)	R(5.60±0.43)
C3	R(3.43±0.61)	R(3.17±0.68)	S(6.77±0.33)	R(5.35±0.73)	R(2.73±0.76)	R(2.20±0.28)	R(4.50±0.71)	R(1.57±0.80)	R(4.50±0.71)	R(2.70±0.42)	R(4.20±0.28)	R(1.83±1.18)	R(4.43±0.66)	R(4.50±0.71)	R(5.90±0.14)	S(7.90±0.14)	S(19.17±1.65)	S(8.10±0.14)	R(1.67±0.94)	S(8.83±0.24)	S(6.43±0.42)
C4	R(1.13±0.53)	R(1.55±0.59)	R(2.98±1.44)	R(2.18±0.49)	R(0.40±0.28)	R(1.33±0.47)	R(0.83±0.24)	R(0.83±0.24)	R(0.77±0.40)	R(0.20±0.08)	S(7.73±0.38)	R(0.30±0.14)	R(1.13±0.12)	R(0.53±0.54)	R(1.40±0.57)	R(1.53±0.75)	S(10.33±0.94)	R(1.23±0.33)	R(1.67±0.94)	R(3.57±0.09)	S(8.00±0.82)
C5	R(3.33±0.47)	S(9.98±2.04)	S(7.25±1.03)	R(4.65±1.40)	S(6.75±1.13)	S(7.00±2.40)	R(1.67±0.94)	R(3.33±0.47)	R(4.37±0.52)	S(7.90±1.84)	S(8.50±0.71)	R(5.33±0.47)	R(3.80±0.59)	R(5.93±0.80)	R(3.73±0.83)	S(10.23±1.08)	S(6.93±0.09)	S(11.67±0.94)	S(23.13±1.23)	S(8.83±0.24)	S(10.23±0.56)
C6	R(1.40±0.14)	R(3.25±1.02)	R(4.57±0.05)	R(3.43±1.14)	R(2.00±1.06)	R(2.87±0.66)	R(2.77±1.08)	R(1.33±0.50)	R(3.13±0.09)	R(1.77±0.47)	R(0.97±0.05)	R(2.33±0.47)	R(4.17±2.36)	R(2.43±0.66)	R(3.53±0.75)	S(8.63±0.52)	S(10.4±0.85)	R(4.47±0.94)	R(4.87±0.19)	S(6.90±0.14)	S(7.20±0.43)
C7	R(2.93±0.09)	S(6.43±1.68)	S(9.35±0.92)	R(5.77±0.90)	R(3.35±1.05)	R(5.50±2.83)	R(2.87±1.23)	R(1.33±0.47)	R(3.87±0.19)	R(1.70±0.14)	R(1.57±0.80)	S(10.33±0.94)	S(8.30±0.57)	R(3.70±1.70)	S(11.57±0.61)	S(15.00±1.41)	S(10.33±0.94)	S(8.43±3.44)	S(14.00±1.41)	S(12.43±0.8)	S(9.03±0.45)
C9	R(3.10±0.14)	R(5.85±0.80)	S(7.08±2.57)	R(3.88±0.18)	R(5.03±1.38)	S(8.00±4.24)	R(2.67±0.94)	R(2.33±1.32)	R(3.87±0.58)	R(3.63±0.90)	R(3.33±0.47)	R(3.97±0.05)	R(3.70±0.57)	R(4.33±0.94)	R(2.43±0.61)	S(6.70±0.36)	S(9.67±1.89)	S(10.40±0.85)	S(13.00±1.41)	S(8.90±0.14)	S(10.10±0.70)
Y8	R(1.63±0.05)	R(2.95±0.71)	S(7.47±1.39)	R(4.03±1.17)	R(0.65±0.15)	R(1.50±0.85)	R(2.53±0.75)	R(0.87±0.33)	R(1.53±0.09)	R(2.50±0.14)	S(8.33±0.47)	R(3.77±0.33)	R(1.83±0.24)	R(2.37±0.80)	R(3.33±0.47)	S(8.67±0.47)	S(7.40±0.85)	R(6.00±0.99)	R(5.37±0.33)	R(4.20±1.56)	S(7.17±0.62)
X1	R(1.03±0.09)	R(2.03±0.74)	S(8.38±1.78)	R(4.20±0.83)	R(1.43±0.54)	R(1.70±0.28)	R(3.90±1.27)	R(1.27±0.66)	R(1.00±0.14)	R(0.90±0.14)	R(1.30±0.42)	R(1.67±0.47)	R(3.60±0.99)	R(1.53±0.33)	R(1.43±0.61)	S(12.20±1.13)	R(2.53±0.75)	R(3.10±1.56)	R(1.90±0.83)	R(4.80±0.28)	R(1.77±0.56)
X6	R(0.90±0.14)	R(2.98±1.00)	R(4.60±0.08)	R(3.38±0.41)	R(2.73±1.05)	R(1.53±0.41)	R(1.83±0.24)	R(1.67±0.47)	R(3.07±1.32)	R(4.60±3.82)	S(10.40±0.85)	R(3.33±0.47)	R(3.70±0.50)	R(1.23±0.33)	R(1.20±0.28)	R(2.40±0.57)	S(10.50±0.71)	S(6.87±1.60)	S(6.73±0.38)	S(6.87±0.19)	R(3.20±1.07)
X9	R(2.40±0.57)	R(4.48±1.88)	R(2.60±2.15)	R(3.93±0.56)	R(1.58±0.61)	R(2.20±0.85)	S(7.67±0.47)	R(1.77±1.04)	R(1.17±0.24)	R(3.37±1.60)	R(3.60±0.85)	R(1.73±1.04)	R(5.33±2.59)	R(1.20±0.28)	R(1.33±0.47)	S(9.97±0.05)	S(10.00±1.41)	R(5.27±1.04)	R(5.93±0.09)	S(7.90±0.14)	R(3.00±0.82)
X10	R(1.50±0.57)	R(3.03±0.40)	R(3.23±0.43)	R(3.25±0.98)	R(2.10±1.12)	R(2.03±0.33)	R(4.57±0.05)	R(1.43±0.33)	R(4.63±0.80)	R(2.53±0.66)	R(0.87±0.19)	R(1.03±0.05)	R(3.77±0.61)	R(1.50±0.42)	R(1.43±0.61)	R(4.37±0.52)	R(2.50±0.71)	S(8.40±2.69)	S(8.63±0.52)	R(2.50±0.71)	R(4.60±0.45)
T7147	R(2.77±0.33)	R(3.95±0.74)	R(4.70±1.43)	R(2.65±0.35)	R(2.65±0.27)	R(4.87±2.92)	R(3.73±1.04)	R(2.53±0.75)	R(4.17±0.24)	R(4.17±0.47)	S(14.33±1.89)	R(4.40±0.57)	R(3.73±0.66)	R(3.03±1.11)	R(4.50±0.71)	R(3.63±0.90)	R(2.77±1.08)	S(7.87±1.93)	S(9.80±0.28)	S(12.27±1.04)	R(4.83±0.62)
PX099A	R(3.80±0.42)	S(9.50±2.29)	S(7.80±1.26)	R(4.45±0.61)	S(6.75±2.26)	R(4.30±2.83)	S(10.33±0.94)	R(3.33±0.94)	S(7.17±1.18)	S(7.83±0.24)	R(5.33±0.47)	S(8.63±0.52)	S(7.87±0.90)	R(5.90±0.42)	R(3.90±1.27)	R(4.53±0.75)	S(7.67±0.47)	S(12.13±1.04)	S(12.93±0.09)	S(14.40±0.85)	S(13.53±1.23)
PB	R(0.40±0.42)	R(0.43±0.40)	R(2.37±0.21)	R(1.23±1.78)	R(0.53±0.35)	R(0.60±0.42)	R(0.93±0.09)	R(2.50±0.28)	R(1.53±0.66)	R(0.83±0.24)	R(0.80±0.28)	R(0.93±0.09)	R(2.77±0.56)	R(0.43±0.24)	R(1.10±0.14)	R(2.37±0.52)	S(12.37±0.52)	R(1.07±0.09)	S(10.13±0.09)	R(0.70±0.14)	R(1.53±0.41)
HZ	R(1.67±0.52)	R(3.63±1.40)	S(9.27±0.48)	R(4.70±1.32)	R(1.43±0.76)	R(3.73±0.05)	R(5.33±0.47)	R(1.13±0.24)	R(3.90±0.28)	R(3.87±0.47)	R(1.87±1.23)	S(6.70±0.28)	R(2.37±0.33)	R(2.87±0.19)	R(1.77±1.08)	S(8.53±0.66)	R(4.33±0.47)	R(3.73±1.04)	S(10.07±1.32)	S(6.37±0.80)	R(5.10±0.83)
Hzhj19	R(2.60±0.71)	R(4.23±0.87)	S(9.13±2.36)	R(5.58±1.50)	R(2.40±0.43)	R(2.27±0.19)	R(1.83±1.18)	R(1.67±0.47)	R(1.73±0.52)	R(1.53±0.24)	R(2.17±1.65)	R(5.73±0.38)	R(3.40±0.14)	R(4.70±1.56)	R(2.00±1.41)	S(8.80±0.28)	S(7.70±0.42)	S(10.20±1.84)	S(16.33±1.89)	S(11.17±1.18)	S(9.10±0.70)
YM1	R(0.77±0.33)	R(1.10±1.67)	R(1.63±0.41)	R(0.13±0.05)	R(0.30±0.08)	R(0.93±0.24)	R(1.10±0.29)	R(0.70±0.28)	R(1.37±0.90)	R(0.15±0.02)	R(0.73±0.38)	R(1.07±0.09)	R(0.50±0.37)	R(0.17±0.05)	R(0.87±0.19)	R(3.37±0.52)	R(3.43±0.61)	R(0.83±1.04)	R(2.17±0.24)	R(1.20±0.28)	R(1.23±0.21)
YM187	R(0.90±1.13)	R(0.25±0.11)	R(2.35±1.59)	R(0.55±0.61)	R(0.37±0.19)	R(1.73±0.94)	R(4.87±0.19)	R(0.33±0.09)	R(0.67±0.33)	R(0.73±0.09)	R(1.23±0.33)	R(0.30±0.14)	R(2.60±0.57)	R(1.77±0.75)	R(0.87±0.19)	R(1.13±0.19)	S(10.13±1.23)	R(0.23±0.09)	R(1.03±0.05)	S(8.63±0.52)	R(1.30±0.36)
YJdp-2	R(3.90±1.13)	S(6.88±2.04)	S(7.95±1.16)	S(7.28±1.52)	S(7.18±0.54)	S(8.73±2.50)	S(7.67±0.47)	R(3.70±0.14)	R(5.87±1.18)	S(6.4±0.54)	R(1.03±0.05)	S(8.37±0.9)	R(4.07±0.05)	R(3.50±1.13)	R(3.83±1.18)	R(4.60±0.85)	R(5.93±0.09)	S(10.33±0.94)	S(11.53±0.66)	S(8.53±0.66)	S(13.67±1.25)
YJws-2	R(4.40±1.13)	S(9.00±3.56)	S(9.10±1.40)	S(8.50±1.66)	S(6.25±0.75)	S(7.37±1.65)	R(3.70±0.99)	R(2.87±1.04)	R(3.33±0.90)	R(5.73±0.61)	R(0.80±0.28)	R(4.33±0.47)	R(3.57±0.61)	R(5.83±0.24)	R(1.83±1.18)	S(10.33±0.94)	S(6.43±0.61)	S(14.67±0.94)	S(12.97±0.05)	S(13.00±1.41)	S(13.03±1.18)
LN44	R(2.97±0.05)	R(2.08±0.55)	R(3.30±0.36)	R(4.28±0.53)	R(2.70±0.64)	R(2.73±0.09)	R(3.60±0.85)	R(2.10±0.70)	R(2.50±0.71)	R(2.17±0.80)	R(1.37±0.52)	R(3.17±0.24)	R(2.17±1.04)	R(1.73±0.75)	R(1.43±0.61)	R(3.60±0.85)	S(12.33±1.89)	S(6.90±2.69)	S(12.53±0.66)	R(4.43±0.61)	R(5.17±0.85)
HAN05-1	S(8.67±0.47)	S(9.85±1.58)	S(10.68±1.86)	S(10.75±0.92)	S(9.75±0.75)	S(9.10±0.14)	S(10.4±0.85)	S(10.5±1.08)	S(7.80±0.28)	S(6.93±1.04)	S(6.8±0.22)	S(7.63±0.9)	S(7.00±0.16)	S(8.97±0.45)	S(12.17±1.18)	S(18.23±1.74)	S(12.00±1.41)	S(14.07±1.32)	S(14.67±0.47)	S(16.67±0.47)	S(10.67±0.29)
HAN08-2	R(0.23±0.05)	R(0.33±0.23)	R(1.00±0.71)	R(1.50±1.77)	R(0.28±0.15)	R(1.47±0.52)	R(3.40±0.57)	R(0.60±0.71)	R(0.47±0.19)	R(0.20±0.07)	S(10.03±1.37)	R(0.50±0.28)	R(3.03±0.80)	R(0.23±0.09)	R(0.87±0.19)	R(3.43±0.38)	S(6.73±0.38)	R(0.57±0.33)	R(0.80±0.28)	R(1.50±0.42)	R(3.20±0.86)
HuB05-4	R(2.87±0.19)	R(4.75±0.80)	S(6.60±0.24)	R(3.58±0.58)	R(5.25±0.78)	S(7.33±0.94)	R(3.50±0.71)	R(2.17±0.85)	R(5.83±0.24)	R(4.53±0.05)	S(6.80±0.28)	S(9.33±0.94)	R(4.50±0.57)	R(4.03±0.75)	R(1.40±0.57)	S(7.40±0.57)	R(2.83±1.18)	S(12.17±1.65)	S(7.73±0.38)	S(10.33±0.47)	S(9.27±1.16)
YuN17-1	R(0.30±0.28)	R(0.15±0.04)	R(2.10±1.03)	R(0.25±0.21)	R(0.18±0.08)	R(0.53±0.05)	R(1.03±0.05)	R(0.30±0.14)	R(0.40±0.14)	R(0.27±0.09)	R(4.10±0.14)	R(0.23±0.05)	R(2.87±0.19)	R(1.07±0.52)	R(2.00±1.41)	R(3.40±0.57)	S(6.77±0.33)	S(10.10±1.27)	R(1.03±0.05)	S(8.73±0.38)	R(0.77±0.26)
YuN18-2	R(2.77±0.33)	R(2.48±0.48)	S(9.97±1.53)	R(4.80±1.30)	R(2.68±0.43)	R(1.60±0.85)	R(4.50±0.71)	R(2.93±0.82)	R(1.53±0.75)	R(3.53±0.05)	S(7.47±0.66)	S(15.87±1.6)	R(4.43±0.80)	R(1.17±0.24)	R(1.43±0.61)	S(13.83±1.65)	S(6.73±0.38)	S(12.33±1.89)	S(7.77±0.33)	S(6.83±0.24)	R(5.60±0.43)
YuN96-11	R(1.03±0.05)	R(1.00±0.50)	R(3.98±0.35)	R(2.58±0.78)	R(0.87±0.19)	R(1.30±0.57)	R(2.87±0.19)	R(1.57±0.61)	R(1.10±0.28)	R(0.80±0.28)	R(0.87±0.19)	R(4.37±0.9)	R(4.17±0.94)	R(1.03±0.05)	R(0.93±0.09)	R(3.63±0.90)	R(2.43±0.61)	R(4.47±1.37)	R(3.93±0.09)	R(3.87±0.19)	R(3.00±0.82)
YuN98-5	R(1.93±0.19)	R(2.08±0.60)	S(6.33±1.03)	R(3.40±0.70)	R(1.20±0.33)	R(0.90±0.28)	R(3.23±0.33)	R(2.80±0.42)	R(1.10±0.14)	R(1.97±0.75)	R(1.20±0.28)	R(2.70±0.42)	R(2.67±0.24)	R(1.50±0.14)	R(1.83±1.18)	R(5.33±0.47)	R(2.87±1.23)	R(1.53±0.75)	S(6.70±0.36)	R(1.33±0.47)	S(21.93±1.37)
Number of stains with no or less reaction	29	23	15	27	24	23	26	29	28	26	21	22	27	29	28	15	10	13	12	11	16
Number of stains with strong reaction	1	7	15	3	6	7	4	1	2	4	9	8	3	1	2	15	20	17	18	19	14
